# Supplementary material for: 2,3,5,4′-Tetrahydroxystilbene-2-O-β-glucoside Attenuates Reactive Oxygen Species-Dependent Inflammation and Apoptosis in Porphyromonas gingivalis-Infected Brain Endothelial Cells
Source: Antioxidants (Basel). 2022 Apr 8;11(4):740. doi: 10.3390/antiox11040740 (PMC9024880; doi:10.3390/antiox11040740)
Supplement: Supplementary file 1 [file antioxidants-11-00740-s001.zip]

Archive with 1 entries (1 files):
- antioxidants-1634420-supplementary.pdf
